# Supplementary material for: New surgical approach for late complications from spinal cord injury
Source: BMC Surg. 2006 Oct 23;6:12. doi: 10.1186/1471-2482-6-12 (PMC1626077; doi:10.1186/1471-2482-6-12)
Supplement: Additional File 2 — Percentage of neurological recovery. [file 1471-2482-6-12-S2.xls]

## Sheet: Folha1
Additional File - 2
ASIA motor and sensory recovery
Data
Patient	Inicial			Follow Up at OneYear			last Follow Up
Lesion	Motor	Touch	Pinprick	Motor	Touch	Pinprick	Motor	Touch	Pinprick
1-comp	50	36	36	64	57	62	72	71	77
2-inc	60	46	46	73	61	61	80	72	70
3-inc	50	84	84	70	98	98	79	100	100
4-inc	61	72	70	79	79	72	87	86	72
5-inc	50	68	68	60	73	73	66	75	76
6-inc	50	54	52	65	63	60	72	68	66
7-comp	50	68	68	69	70	70	78	70	68
8-inc	62	52	56	75	66	71	80	75	68
9-inc	50	58	52	61	62	60	68	62	62
10-inc	50	72	54	64	77	72	71	80	68
11-inc	56	74	72	66	82	77	73	89	80
12-inc	66	80	80	73	85	83	78	89	86
13-inc	56	58	56	68	65	61	76	70	68
14-inc	62	71	70	77	84	83	84	90	88
15-comp	50	56	56	67	71	67	78	80	77
16-inc	26	28	26	47	55	50	58	70	66
17-inc	56	70	70	65	77	77	72	82	82
18-comp	26	24	24	35	50	50	40	68	62
19-inc	56	84	82	68	87	85	72	90	90
20-inc	50	48	46	59	62	61	64	66	64
Mean	51.85	60.15	58.4	65.25	71.2	69.65	72.4	77.65	74.5
Standtdev.	9.74081	16.5393	16.3486	9.59601	11.7335	11.4986	9.7707	9.7457	9.92592
Results %
Patient	Inicial			Follow Up at OneYear			last Follow Up			Results at One Year(%)			Results at end(%)
Lesion	Motor	Touch	Pinprick	Motor	Touch	Pinprick	Motor	Touch	Pinprick	Motor	Touch	Pinprick	Motor	Touch	Pinprick
1-comp	0.5	0.321429	0.321429	0.64	0.508929	0.553571	0.72	0.633929	0.6875	0.14	0.1875	0.232143	0.22	0.3125	0.366071
2-inc	0.6	0.410714	0.410714	0.73	0.544643	0.544643	0.8	0.642857	0.625	0.13	0.133929	0.133929	0.2	0.232143	0.214286
3-inc	0.5	0.75	0.75	0.7	0.875	0.875	0.79	0.892857	0.892857	0.2	0.125	0.125	0.29	0.142857	0.142857
4-inc	0.61	0.642857	0.625	0.79	0.705357	0.642857	0.87	0.767857	0.642857	0.18	0.0625	0.0178571	0.26	0.125	0.0178571
5-inc	0.5	0.607143	0.607143	0.6	0.651786	0.651786	0.66	0.669643	0.678571	0.1	0.0446429	0.0446429	0.16	0.0625	0.0714286
6-inc	0.5	0.482143	0.464286	0.65	0.5625	0.535714	0.72	0.607143	0.589286	0.15	0.0803571	0.0714286	0.22	0.125	0.125
7-comp	0.5	0.607143	0.607143	0.69	0.625	0.625	0.78	0.625	0.607143	0.19	0.0178571	0.0178571	0.28	0.0178571	0
8-inc	0.62	0.464286	0.5	0.75	0.589286	0.633929	0.8	0.669643	0.607143	0.13	0.125	0.133929	0.18	0.205357	0.107143
9-inc	0.5	0.517857	0.464286	0.61	0.553571	0.535714	0.68	0.553571	0.553571	0.11	0.0357143	0.0714286	0.18	0.0357143	0.0892857
10-inc	0.5	0.642857	0.482143	0.64	0.6875	0.642857	0.71	0.714286	0.607143	0.14	0.0446429	0.160714	0.21	0.0714286	0.125
11-inc	0.56	0.660714	0.642857	0.66	0.732143	0.6875	0.73	0.794643	0.714286	0.1	0.0714286	0.0446429	0.17	0.133929	0.0714286
12-inc	0.66	0.714286	0.714286	0.73	0.758929	0.741071	0.78	0.794643	0.767857	0.07	0.0446429	0.0267857	0.12	0.0803571	0.0535714
13-inc	0.56	0.517857	0.5	0.68	0.580357	0.544643	0.76	0.625	0.607143	0.12	0.0625	0.0446429	0.2	0.107143	0.107143
14-inc	0.62	0.633929	0.625	0.77	0.75	0.741071	0.84	0.803571	0.785714	0.15	0.116071	0.116071	0.22	0.169643	0.160714
15-comp	0.5	0.5	0.5	0.67	0.633929	0.598214	0.78	0.714286	0.6875	0.17	0.133929	0.0982143	0.28	0.214286	0.1875
16-inc	0.26	0.25	0.232143	0.47	0.491071	0.446429	0.58	0.625	0.589286	0.21	0.241071	0.214286	0.32	0.375	0.357143
17-inc	0.56	0.625	0.625	0.65	0.6875	0.6875	0.72	0.732143	0.732143	0.09	0.0625	0.0625	0.16	0.107143	0.107143
18-comp	0.26	0.214286	0.214286	0.35	0.446429	0.446429	0.4	0.607143	0.553571	0.09	0.232143	0.232143	0.14	0.392857	0.339286
19-inc	0.56	0.75	0.732143	0.68	0.776786	0.758929	0.72	0.803571	0.803571	0.12	0.0267857	0.0267857	0.16	0.0535714	0.0714286
20-inc	0.5	0.428571	0.410714	0.59	0.553571	0.544643	0.64	0.589286	0.571429	0.09	0.125	0.133929	0.14	0.160714	0.160714
Mean	0.5185	0.537054	0.521429	0.6525	0.635714	0.621875	0.724	0.693304	0.665179	0.134	0.0986607	0.100446	0.2055	0.15625	0.14375
Standtdev.	0.0974081	0.147673	0.145969	0.0959601	0.104764	0.102666	0.097707	0.0870151	0.0886243	0.0380976	0.0618267	0.0663521	0.0533162	0.100808	0.0996875
	Results at One Year(%)			Results at end(%)
Mean	0.134	0.0986607	0.0691964	0.2055	0.15625	0.14375
